# Supplementary material for: Transformation of Silver Nanoparticles (AgNPs) during Lime Treatment of Wastewater Sludge and Their Impact on Soil Bacteria
Source: Nanomaterials (Basel). 2021 Sep 7;11(9):2330. doi: 10.3390/nano11092330 (PMC8465233; doi:10.3390/nano11092330)
Supplement: Supplementary file 1 [file nanomaterials-11-02330-s001.zip]

Archive with 1 entries (1 files):
- nanomaterials-1333431-supplementary.pdf
